# Supplementary material for: Enhanced Efficacy of Rhizosphere Microorganisms and Green Compounds: A Dual-Action Strategy Against Bursaphelenchus xylophilus in Pinus massoniana
Source: Microorganisms. 2026 May 26;14(6):1202. doi: 10.3390/microorganisms14061202 (PMC13303170; doi:10.3390/microorganisms14061202)
Supplement: Supplementary file 1 [file microorganisms-14-01202-s001.zip]

Archive with 2 entries (2 files):
- Supplementary materials file S1. Supplementary figures and tables.pdf
- Supplementary materials file S2. Methods in detail.pdf
